# Supplementary material for: COVID-19 and Vaccination: Knowledge, Attitudes and Practices of People Working on Illegal Gold Mining Sites in French Guiana
Source: Vaccines (Basel). 2023 Jul 21;11(7):1265. doi: 10.3390/vaccines11071265 (PMC10383914; doi:10.3390/vaccines11071265)
Supplement: Supplementary file 1 [file vaccines-11-01265-s001.zip]

Archive with 1 entries (1 files):
- vaccines-2387678-supplementary.pdf
